# Supplementary material for: Psychological Interventions Targeting Maternal Role Development and Identity in Perinatal Mental Health: A Systematic Review with Qualitative Synthesis
Source: Healthcare (Basel). 2026 Jul 2;14(13):1958. doi: 10.3390/healthcare14131958 (PMC13361766; doi:10.3390/healthcare14131958)
Supplement: Supplementary file 1 [file healthcare-14-01958-s001.zip]

Archive with 1 entries (1 files):
- healthcare-4324615-supplementary.pdf
